# Supplementary material for: Enhancing CAR-T Efficacy in Large B-Cell Lymphoma with Radiation Bridging Therapy: A Real-World Single-Center Experience
Source: Curr Oncol. 2025 Mar 17;32(3):173. doi: 10.3390/curroncol32030173 (PMC11941054; doi:10.3390/curroncol32030173)
Supplement: Supplementary file 1 [file curroncol-32-00173-s001.zip]

Archive with 1 entries (1 files):
- curroncol-3437692-supplementary.pdf
